# Supplementary material for: Identification of Differentially Expressed Genes and Molecular Pathways Involved in Osteoclastogenesis Using RNA-seq
Source: Genes (Basel). 2023 Apr 14;14(4):916. doi: 10.3390/genes14040916 (PMC10137460; doi:10.3390/genes14040916)
Supplement: Supplementary file 1 [file genes-14-00916-s001.zip]

Archive with 9 entries (9 files):
- Figure S1a.pdf
- Figure S1b.pdf
- Figure S2.pdf
- Table S1.xlsx
- Table S2.pdf
- Table S3.pdf
- Table S4.pdf
- Table S5a.pdf
- Table S5b.pdf
