# Supplementary material for: Identification of Differentially Expressed Genes and Molecular Pathways Involved in Osteoclastogenesis Using RNA-seq
Source: Genes (Basel). 2023 Apr 14;14(4):916. doi: 10.3390/genes14040916 (PMC10137460; doi:10.3390/genes14040916)
Supplement: Supplementary file 1 [file genes-14-00916-s001.zip › Table S1.xlsx]

## Sheet: Sheet1
Upregulated Genes (n=1834)	Downregulated Genes (n=1367)
CHIT1	TAF1C
CYP4X1	RARA
SULT1C2	TRMT6
ITGBL1	MAML1
ZBTB7C	ZFP62
RNF128	TMEM39B
SEL1L2	PRDM2
HES2	RBM4
DAPL1	MBD6
PTGDS	MACF1
NMRK2	FLJ31306
SLC6A7	NUP50
KLK4	ARGLU1
GAL	PHF2
TMEM114	PHF8
KIAA1210	KLF13
LOC102723808	CLINT1
LINGO1	LYN
USP2-AS1	WDR5B
CYP2B6	RB1
DIRAS2	MPHOSPH6
VIT	DDX21
AFAP1L1	CCDC101
SH3RF2	EHD1
ASB5	ZNF333
C2orf71	CREBBP
LOC101927844	AMMECR1
ATP2B2	ARID1A
GDF10	SIRT1
RGS20	KLF7
KIAA1755	PIK3CD
MRGPRF	SETD1B
CSRP2	ZNF708
ADRA2B	TRIM52
SPATS1	ZDHHC2
FER1L6	GLTSCR1
COBL	HK1
GPX8	MAPK8IP3
LOC101927888	ERP27
TSKU	ARHGAP9
PTGIS	ZNF785
ATP1B4	TRIM62
CTSK	ZNF92
HPGDS	FAM60A
SHC4	KMT2C
COX7A1	ZNF484
DUSP13	BTN2A1
SPARC	PCNX
GPC3	CSRNP1
SEMA3E	C3orf58
SPON2	WWC3
SPTBN2	KRAS
GCNT3	LY6G5B
CHI3L1	ZBTB49
LOC101927098	VRK2
TEK	SNHG1
CPE	FZD5
SEZ6L2	ENTHD2
GPR150	MSL2
CYGB	CSF2RB
TACC2	ZCCHC3
GJA5	OTUD3
PEBP4	CLK4
RGS4	ZNF37BP
HTR2A	CRLF3
EFR3B	RFX3
CALB2	SERPINB9
KANK4	GGA2
EXTL1	DNMBP
SLC25A48	KAT6A
UGT3A1	KDM7A
EMX1	ZNF850
DNASE2B	TIGD2
SEPP1	LINC00938
ANGPTL2	SASH1
GLYAT	ERO1LB
CRYAB	ZNF217
LINC01091	ELMSAN1
TM4SF1	ILF3-AS1
RPLP0P2	KLF3
SLC28A3	BMF
CKB	ARHGAP27
USP2	TLR5
ANK2	ZFP36L1
IGSF21	ZNF300
LOC102723370	KMT2A
HUNK	FAM193B
MYPN	GLTSCR1L
LOC101927414	PATL2
AK5	DUSP6
C9orf57	PPP1R3B
MLPH	TAF4B
STC2	FOXP4
NDRG4	RUNX1
TRIM54	IFNAR2
POPDC3	CCR5
RP11-542B15.1	LBR
SLC15A5	RASA3
RAB6B	XIST
KCNJ1	TSEN54
C15orf59	CDKN1B
ITGA3	GRK5
CAMK2B	CEP135
REEP1	ZBTB10
UNC5B-AS1	KIAA1467
MDK	PREX1
INHBE	PIGM
PARVA	ATP2B1
STAC2	MED30
SYT7	LOC389765
STMND1	LOC101927578
PHKA1	BTG1
LOC101928261	ZNF354C
BEAN1	PSIP1
IRX6	CLSTN3
RAP1GAP	GADD45B
LOC101927318	TLE4
TMEM151A	NFIL3
CRABP2	RPL36A
RAB17	NPIPB5
C20orf166-AS1	KIAA1147
TTR	LRIG1
TGFB2	RUNX3
DGKI	CNN2
RHO	IL1RAP
NCAPH	ADAP2
UCHL1	ZHX2
GPER1	EPB41L3
OVOL1	ELMO3
PHYHD1	DNMT1
CSPG4	ARHGAP26
KCNF1	MGAT4A
LOC102724314	SEMA4D
LIPH	IFITM2
LOC101929445	ING5
LOC101927057	BCL3
NYAP2	TBL1X
FABP3	KSR1
SPATA18	CR1
LINC00595	FLT3LG
FRMPD2	P2RY8
MMP12	RASGRP4
MMP7	HS3ST3B1
KIAA1244	SNORD22
BIRC7	PTBP2
RASL11B	ZNF142
ANKRD63	DDX39A
ACTN2	NBPF19
EDIL3	PDE1B
KCNA10	PAXBP1-AS1
WWTR1	LOC100271836
KCNJ5	RGS14
SLC30A3	GK
PLS3	LOC646719
CERS1	MPO
LOC101927028	ZNF493
PHLDA3	KMT2E-AS1
LCNL1	TAPSAR1
KIAA1462	KMT2D
CYP19A1	XYLT1
APOD	RARG
PCSK9	ASAH2B
GABRA4	SEMA4B
RP11-15I11.3	LOC100129637
GALNT14	PARP15
KLKP1	NBPF26
PNPLA3	LOC101928676
ABCA4	QSOX2
C1orf226	CTRL
PGM5	BCL9L
EPB41L1	SLC43A2
FOLR1	IL11RA
NRXN3	POU2F2
CCND1	LOC100996535
BCAR1	TMEM170B
DLX3	KRI1
C1QTNF7	SIPA1L2
LYPD1	ZNF660
LINC00520	LYAR
PPIC	IL1R1
MYL9	MST4
CDC42EP5	SP4
TMEM74B	PRKXP1
ASPHD1	DCUN1D3
DCDC2	RGAG4
SYNGR1	GIMAP7
COL6A1	EFCAB4B
SPINK6	CCDC170
SLC2A5	LOC102724297
C15orf27	PLEKHA7
RHCG	RNF19B
DSP	PCED1B
FNDC4	KCNMB3
ALPK3	FRAT1
CNIH3	LOC100133331
KIRREL2	MYBPC3
FAP	BRWD3
GPC4	LOC101927910
TMEM45A	LINC01089
IGFN1	NPIPB3
GRIK2	C5orf63
PRKG1	DLG5
NOS1AP	CTSL
NES	VDR
PTRF	ADAP1
CTB-113P19.1	SNORA44
C2orf72	LOC653160
SLIT3	MPP3
DUSP15	HRH2
EGLN3	FAM117A
COL6A2	FHDC1
TSPAN11	EIF5A2
LINC01010	FAM35DP
LARP6	CCT6P1
EPHA10	L3MBTL3
WWC1	ZNF480
TMEM130	LOC595101
CXADR	LOC101928085
DNAJC12	SMAD7
PYGO1	ZNF280B
XDH	PSTPIP2
RHBDF1	ELK3
LNX1	CEBPD
MFAP4	ICAM3
GJA1	FAM76B
LINC01181	ST8SIA4
RHOD	TET2
IGFL2	BIRC3
FXYD2	RASGRP1
PPP2R2C	TAS2R14
DCSTAMP	GPR183
RP11-486A14.2	CD6
LOC100126784	ZCCHC11
FA2H	ZNF33A
RARRES1	TG
BMP7	ITIH1
QPRT	FLJ10038
LOC100131315	MXD1
GALNT5	FAM115C
C1orf95	TMEM8B
VWCE	PLA2G16
CHMP4C	LTB4R2
GREM1	ITPR3
CLDN1	SENP7
MCOLN3	FYN
TM4SF19-AS1	LOC101928524
CREG2	CASZ1
RASL12	CD5
SP6	VAV3
MYOZ1	LINC00641
PRSS22	PLK2
FAM213A	ENOX1
NCKAP1	UST
PPP1R1A	CELSR3
VSNL1	KIAA0922
TIE1	TAGAP
HRK	RP5-1057J7.6
NRCAM	ST8SIA1
LOC102724715	SLFN13
SLC16A8	CARD11
HYAL1	NCF1B
FAT1	CEBPE
LINC00673	DOK2
VSTM2L	GPR75
VIL1	MATN1-AS1
NIPAL4	NLRP3
CDKN2A	LOC101929385
PPM1E	SOCS3
LOC102723817	ZNF354B
CALHM1	CD209
PVALB	OBSCN
BAMBI	KITLG
COL24A1	RASAL3
LINC00856	EEPD1
LEPREL1	LOC389607
LOC339862	AGPAT4-IT1
AP1M2	RASSF2
CLDN14	CLUHP3
LPL	STAMBPL1
CP	SLC16A6
AMZ1	PDE4B
BCAM	IL23A
FAM19A4	SEPTIN1
GALNT12	NBPF14
CHRD	SLC23A3
AC007386.2	SMCHD1
GGTA1P	SNORD2
CES3	CENPV
TEAD3	TMC8
AKAP6	CCDC109B
CAPN11	CD69
HSPB7	PDE7A
LINC00639	LOC101928403
ADORA1	PLXNB1
FAIM2	REV3L
ERVMER34-1	PIK3R5
TM4SF19	ZNF276
AGAP11	FOXP3
SYT12	PBX4
SSTR2	GPR56
ACSS3	SNORA16A
DRAXIN	GOLGA8B
KDR	GDPD3
GSG1L	AEBP1
ESYT3	MORF4L2-AS1
CLU	C17orf67
IGFBP6	PRDM11
RP11-94H18.1	ANKRD12
C14orf37	ATP8B2
FAM81A	NBPF10
RP11-24J23.2	ITGAE
SPP1	HSPA6
RAPGEF3	LIME1
HTRA4	LOC100128398
CLIC6	NISCH
SIGLEC15	SNORD50B
CALCR	EMR1
CC2D2A	FLJ38717
HPGD	LCK
NWD1	NPPA-AS1
TMEM178A	PTGDR2
BPI	DSE
SEC14L2	LOC102724342
MYLK	NOD2
CYP4F22	CHML
KCNA2	ZNF331
DBNDD1	NRG2
TSPAN12	GOLGA6L9
CPEB1	CDKN2D
RTN4R	CXCR2
WIPF3	CLEC4G
CALD1	NAIP
ATP6V0D2	LOC101928189
COL8A2	KIF21B
LOC101927723	RP5-1180C10.2
SHISA2	TMEM154
NPTX2	SNX29P2
B3GNT3	MICU3
NPB	SPIN4
COL11A2	LINC00921
FOXP2	ERN1
LGALSL	EPSTI1
MYBPC1	DMD
WDR63	UNC5CL
KIF17	LOC100129203
LOC101927160	FLJ45513
DCDC5	AREG
LINC01125	POU6F1
NUPR1	PROCR
CMBL	SATB1
AC007880.1	FKBP11
COL27A1	ZNF503
LOC101929750	ENO3
GM2A	STX1A
GUCY1A2	FPR1
LOC101928240	MIR17HG
SH3D19	BMP8A
TUBB4A	GATA3
EGF	LOC100129083
FAM134B	EMB
SPATA12	NID1
DHCR24	EDNRB-AS1
LOC101929575	CUBN
HES4	TMEM150C
DOK5	TGFBI
ACSM5	NTNG2
ZCCHC5	MTL5
MAP1A	SIGLEC14
LOC102724211	MAP4K1
SLC2A12	DGKE
FUT2	ODF3B
C20orf26	HRH4
STON1-GTF2A1L	ZNF22
CLCNKA	BATF2
CCDC152	DGKA
CTTN	LRRC1
COL5A2	NREP
SCG5	CREB5
KLHL32	AMIGO2
TTC28	MDM4
ST5	FAM167A
EPDR1	STAG3L5P-PVRIG2P-PILRB
NR1H3	KBTBD11
SCN9A	LOC102723421
SELE	C2orf62
CRHR2	NFYC-AS1
LOC101928331	FAM184A
FAM132B	IL1RL2
EMILIN1	GPR18
C11orf45	IL2RB
SCN3B	LPHN1
RP11-554A11.6	C9orf72
TTC39A	AGER
IQGAP3	MORN3
CC2D2B	CORO1A
GPX3	F2R
OSBP2	LTB
FAM64A	LINC00936
RASL10A	RAB37
GPR156	MSTO2P
C1QA	MSS51
TEAD2	KLRAP1
SH2D4A	LINC00900
LOC101929733	HIF1A
SGCG	MAGEE1
C10orf10	IL10
CCL1	PPP1R16B
LOC101928429	PTPRCAP
ENTHD1	WDR52
LDHD	RPS6KA5
ELOVL6	SNORD87
FAM189A1	ZMAT1
GPD1	PTGS2
AHNAK2	PLEKHG2
LOC101930332	SAMSN1
MFSD4	MIR1914
ACOT7	SLC22A4
CTDSPL	SIDT1
TSPAN7	LOC102724476
RGS11	LOC101929422
XKR3	NR4A3
MT1L	CCDC68
DIRAS1	BATF3
TJP1	C1RL-AS1
CYP27B1	DPRXP4
PROC	LOC90834
GRXCR2	CCL7
TMEM217	SCML2
LOC101928004	LOC100507520
LOC102724168	KIAA1652
KALRN	CNKSR1
LOC101928770	SH3BP4
GPRC5B	INE1
SHANK1	LOC101928173
PSAT1	ALOX5AP
ATP2B3	PRKCQ-AS1
SORBS1	IRF7
OCSTAMP	MMP25
CX3CL1	GZMA
KIAA1456	ZNF33B
ABI3BP	LTB4R
LOC102724861	TMCO6
TDRD9	NAMPT
PRPH	RNF144A
ABCB9	DKFZp667F0711
LOC100288911	LOC80154
AQP6	LOC101929670
REM1	SLC7A11-AS1
SCD	SMOX
ALDH7A1	ITGA1
APBB2	HELB
FLJ46836	SNORD30
HIST1H2BJ	FAM229A
CDH23	MAP3K1
MEP1A	GSDMB
SLC9B2	PELI2
CNTNAP4	IER3
FAM124A	STK17B
KCNMA1	GNG2
CLLU1OS	C1QTNF6
RASIP1	LOC101929609
LOC101927147	KLRB1
LY86-AS1	SCN8A
LPAR4	LILRB2
SDC1	RP11-143J12.2
CDC25C	MGC70870
SAMD4A	MS4A7
TLN2	SCART1
CHST6	REC8
OBSL1	PRKCQ
IL17RD	HLA-DOB
TENC1	GLT1D1
LOC101929371	CST7
NANOS1	LINC01126
LANCL3	LIPE
SLC17A7	EPHA1
PDGFRA	UBAP1L
ARHGAP5-AS1	LOC100506124
LOC102724550	GRAMD1C
VNN1	FOXD4
FNBP1L	PLSCR1
MREG	RP11-395P17.3
LOC113230	ERMN
CERCAM	ZNF781
BRSK2	TAS1R3
FARP1	AC020571.3
ANO5	PYHIN1
DPYSL3	KLHL29
DNAH14	SLC7A11
SERPINI1	ITGB1BP2
DOCK3	GOLGA8H
ARHGEF16	ZFP2
APOE	SLC25A37
OXER1	ETS1
ACOT1	FOSB
CCNA1	GOLGA2P5
UNC5A	CCSER1
LOC101928143	KIF5C
DEGS2	RLTPR
NEK2	PLA2G6
AK4	SALL2
PGBD5	CCL20
TFRC	ZNF876P
STEAP2	CD247
THRB	ACHE
OTUB2	LOC102723428
GPAT2	AASS
SYNC	ZFP37
LOC101928279	FCRLA
ALDH1A1	SNORD26
NAT8L	AHR
FN3K	CEACAM4
LOC101929949	ITGB8
SLC25A23	IMPG2
KCP	LAMP5
RFTN2	ZAP70
S100A3	HOXB-AS1
LOC101928636	SKIL
SUCNR1	ANKLE1
BAALC	SNORD28
DUSP14	SNORD31
APLP1	SLC39A12
NPHS1	DLG3
SLC16A2	RUNX2
C11orf96	NFATC2
ATL1	NELL2
ACAT2	NLRP1
LOC100268168	LEAP2
MYO1D	LOC100505767
RP11-13A1.1	CDC14A
CTXN1	LOC102723837
CDA	RORA
TLE6	FSD1
CLEC9A	P2RY10
TRIM2	TESPA1
GREB1	PASK
RP5-1033H22.2	PSMD6-AS2
ARHGEF37	KIAA1324L
MSMO1	TET3
TMEM52	NR6A1
LOC101929643	CRHR1-IT1
JPH4	LOC101927841
LURAP1	SLC14A1
ZBTB8A	FLJ42258
P4HA3	ZNF831
C1QB	RP3-476K8.3
EDA2R	BCL2L11
CHRM4	ANXA2R
NEBL	N4BP2L2-IT2
NDP	ZFP36
TMEM117	TMEM52B
INSC	MYO7B
SEC16B	SLA2
RASSF8-AS1	LOC100506036
FAIM	GOLGA8N
PRKCDBP	DEF6
MT1E	C16orf74
LOC101928113	LOC102723797
CDS1	ALOX5
A2M	B3GALT2
GJB2	CTD-2201I18.1
DIXDC1	LOC101929661
RILPL1	SYTL2
WSCD2	PLCXD2
CA2	ITGA10
LOC101927568	FAM13A-AS1
SCUBE2	SPOCK2
EHD3	ITGA4
NDRG2	PRRT2
SMO	GOLGA8O
SHC3	ZNF507
ACOT4	RAD51-AS1
COL22A1	ST8SIA6
RP11-93B14.5	ADA
RP11-53O19.1	LOC102723927
DEPDC1	LOC102724552
WSCD1	TNRC6C
KLHL30	PCED1B-AS1
MAOB	VPREB3
MID2	P2RY6
BIRC5	SMPD3
LPIN3	RHOU
PROS1	LOC101928967
LOC102723963	TMOD4
MMP1	LINC00176
TGFBR3L	NRN1L
LRP11	LILRA5
LOC441204	NOTCH1
TK1	RP11-563J2.2
EHD2	PBX1
KRT79	AMOT
DIRC3	LOC100240735
C15orf65	RASAL1
PPM1H	RNF157
MYH10	LOC101929668
B9D1	IKZF3
MYO1B	ARID3B
ALDH1L2	NT5E
PLS1	ZBTB20
TIMP3	ATOH8
MANSC4	MAP3K8
FBXO15	KIAA1199
MESP2	CATSPERB
CGNL1	JSRP1
BDNF-AS	CDHR1
BICC1	DOCK9
CCL22	LACC1
PHEX	RBP7
SLC29A3	LOC101928055
HHAT	CLCN4
TDRD3	AJUBA
FGD1	TTLL7
CDK18	MPEG1
PCSK6	NR3C2
FLJ21408	LTA
FAM213B	RTKN2
LOC101929216	ACVR1C
DPP4	SLC25A53
EPS8L2	KCNAB3
FAM83B	ANO9
DHRS11	ACPP
NPAS1	PRKCZ
MAP7	BACH2
WFS1	ADM5
C10orf105	CXCR4
RRAD	PDE4D
VWF	SYCP2
PDZD7	PAIP2B
RRM2	CDCP1
TBXA2R	TNNT3
ATF3	MAFB
DLGAP5	CD79B
LOC101930275	LOC101929336
C8G	IL12A
PSD3	SLCO5A1
AC007750.5	XCL2
SLC47A1	GPR171
ABCA6	MED12L
FGFR1	MIR21
CNKSR3	MIR6840
SLCO4A1	LINC00996
KIAA1522	VMO1
RAB36	TRIB2
RAB38	ARL4C
FRRS1	HOXB3
ADCY3	CHIC1
COL6A3	RNF150
VWA1	CXorf65
ATP1B1	MAP9
ALDH4A1	CCL19
KIF20A	C14orf64
SLC25A4	RP11-473M20.7
HTRA3	PHACTR1
C11orf82	LOC101928595
APOC1	LOC100506114
CHAC1	GLIS3
CCDC102B	LOC101928152
RND3	C21orf91
PIGR	TGFA
GPR137C	FBN1
DIP2C	BAIAP2L2
TMEM253	S1PR3
TNFSF15	VASH2
RHOBTB2	MCTP2
SLC12A5	IL17A
TMPRSS5	LOC101928710
MARCHF1	TLR10
MKI67	PMP22
MMP15	ZNF541
DTX4	HIP1
RP11-838N2.4	THEMIS
ETNK2	MLC1
MFI2	CRIP2
FGD5	ZBP1
KHDRBS3	SNORD62B
PDLIM4	CCDC136
LAMA3	FPR2
KATNAL2	PTX3
RPS6KL1	FCAR
SLC6A12	LOC643733
NEURL3	LOC728392
ACVR2B-AS1	AKNA
GIPC3	C10orf95
COPZ2	MS4A14
PPP1R3G	LOC101929545
PLA2G4C	ASGR1
SLITRK4	SELL
NINL	SLC22A17
PLOD2	PHLDA1
LAYN	CD34
C1QTNF9B-AS1	RAB3C
LOC101928101	PLEKHH2
LOC101928716	HAR1A
SH3RF3-AS1	PLA2G4B
PARK2	SDR42E1
GSTM4	SH2D2A
DEPTOR	PHLDB2
TCTEX1D2	RP11-277P12.20
ACO1	KL
TFCP2L1	GABBR1
PTCRA	APBB3
PPP2R3A	WHAMMP1
CIR1	GTF2IRD2B
SIAE	STMN3
CLYBL	LOC101928965
PNPLA7	FLJ38122
BCAT1	SLC38A5
PRSS21	ITK
ST3GAL6-AS1	SIGLEC5
PEG3	PTCH1
MYEOV	CORIN
KIF4A	MIR223
LOC102724584	IFI44L
LOC102724943	CREB3L1
E2F8	C19orf35
ALDH5A1	RNF212
CAPN5	HTR7
CBR3	PYGM
RHOC	ETS2
F3	CD101
PMCH	CES1
MT2A	MARCKSL1
EPN2	ZFR2
PPIL6	ADAMTS10
CSF1	LINC00528
STAP2	RAB39B
LOC102723463	RP11-356I2.4
PAPPA2	TRAT1
KDELR3	RHOH
HIST1H2BN	CAMK4
SOX13	TTC22
SLC35G2	SOCS2
CDK1	SPOCK1
HYAL3	KIR3DL2
ABCB4	RGL1
LOC102724714	HPSE
INSM1	YPEL1
ZBED3-AS1	DGKD
PKD1L1	CORO2B
LINC01135	LOC400863
UNC13A	IL13
SLC6A9	TRPC1
C1orf192	S100A8
CLEC19A	GPR162
HJURP	CCR9
PIGZ	LOC102724554
CR1L	TXK
ARL4D	FCN1
STRIP2	LOC101930114
PALLD	AIM1L
CSPG5	TSPYL2
SRD5A3-AS1	SNORA64
TRIM72	DPY19L2P2
SLC2A4	CACNA1C-AS1
GPT2	CLIC3
SPC25	ABLIM1
LOC730102	GPA33
FBXL2	TGM5
C6orf165	NEFL
NIPAL2	SEMA3G
HIST1H3D	CACNG8
LOC102723602	B3GNT5
TRIM9	MERTK
LHX2	UPB1
TOM1L1	ANTXRLP1
RTKN	RDH5
PRCD	MAP7D2
ADD2	PTPRS
MIR210HG	CACNA1G
MYBPH	CXCL5
TMEM37	OLFML2B
KLHDC9	SYN1
PNMAL2	CNR1
OSBPL6	LOC101927850
SH3RF3	FAM46C
FAM174B	LOC102724611
HCG4	LILRA1
TM7SF2	TNFRSF25
NGFRAP1	FLJ13197
ASIC1	LINC00987
TULP2	PROM1
ZDHHC1	CTSW
TEAD4	MMP11
PADI2	AC002480.3
M1AP	GZMM
FBXO43	PCDH9
FADS2	SEZ6L
RP11-31F15.2	CPNE5
HAAO	TMEM204
CAV2	ZNF638-IT1
SSPN	NAPSB
FDX1	TCEA3
PHGDH	LINC00926
TEX14	IL1B
KIAA0101	TMPRSS6
RYR1	MYO1G
ECM1	FOS
ZNF610	LEF1
MRC2	GPC2
ASB2	CCR6
GPR176	LOXL1-AS1
CCNB2	COL19A1
ESPN	SEMA6B
GRTP1	CCDC102A
ITGA2	CXCL3
KAZALD1	GPR25
SRCIN1	GLS2
LOC100129518	KLF12
RGCC	LDLRAD3
PODNL1	PNMA3
LOC101929291	FBN2
LOC101928146	SMAD3
UBE2C	PLXDC1
SLC9A2	PRR5L
DNM3	RP1-256G22.2
PKD2L1	AXIN2
LOC102724424	KCNJ11
PIP5K1B	FIGNL2
VAT1L	GRAP2
TMEM132A	BCL2L14
ANLN	AFF3
HIST1H2BD	LINC00243
PDE7B	THBD
HDAC9	RP11-973H7.4
KEL	CXCL2
CASR	NLRP12
LOC101927402	PTGES
SSC5D	CD1D
C10orf91	TLR9
IGFBP2	VIPR2
COL9A2	LAMP3
ACTA2	ITGA2B
TP73	WHAMMP3
CPB2-AS1	GNB3
ICA1	AMN
FOXM1	WDR17
YPEL4	CXCL6
CYTL1	NFE2
ZNF618	CXCR3
LOC101929384	HSH2D
CDCA2	OASL
MARCO	PPP2R2B
CRIM1	SLFN12L
AP000330.8	KRTAP5-AS1
BDH2	CNN3
DTNA	CPNE7
EBP	FCRL5
KIF18B	ANKRD33B
DIAPH3	EBF1
ACOT2	LY6K
TOP2A	BCL11B
CLEC12A	TRPC3
MPC2	PTPRN
SLC29A1	S100P
WDR78	PTPRB
SRPX2	DLL1
ZBED2	RNF165
LOC101927789	BMP2
LOC101928968	FCRL6
DHCR7	VENTX
APOC1P1	RAB19
TPX2	TNIP3
PDCD1	LOC101928343
IL21	IL17C
FBP1	KCNA3
CHRNA6	NLRC3
ZNF667	ZNF239
SH3BGR	HIP1R
ITGB1BP1	CD226
LOC101927357	COLGALT2
LGR4	CACNA2D2
TTYH2	TCN1
ASPM	ZBTB16
LOC102724384	LGALS4
RASAL2	LOC102724475
LZTS3	CLEC17A
TYMS	EFNA5
DACT3	ATP10A
LINC00607	TENM1
LOC100507554	SBK1
TICRR	MYBL1
CYBRD1	PLIN5
PTGR1	NAP1L2
GSTT2B	LOC102724740
NTRK2	JADE3
APOBEC3B	RIC3
HMMR	PRF1
RP11-166A12.1	KCNK12
GLI3	RASGRP2
ZNF366	HOOK1
NNAT	NMUR1
LRRN3	TCF7
CPNE9	PNPLA1
SPTBN4	SSTR3
SLC18B1	EPHB4
EPHX1	FXYD7
LIPA	RASSF6
IL18	CXCR2P1
CYP51A1	IFITM1
CTSV	CXCR5
MYO6	COL4A4
SKA1	PIANP
RP11-344B5.2	RP11-809M12.1
CD276	GTF2IRD2
RTN4RL2	TTC16
SRGAP3	PLCH2
PLTP	SOX5
TNFAIP8L1	FAM169A
COLQ	PLCB1
MGST1	KLHDC7A
CD52	FAAH2
LOC388780	AHRR
COL5A3	LOC102723959
SHOX2	KIAA1551
BOK	LOC102723507
ASAP2	KLRC1
SLC4A11	ESR2
EXTL2	ZSWIM5
SHROOM4	TNFRSF13C
BACE1	MN1
TMEM44	ZNF208
ZC2HC1C	ADAMTSL4-AS1
CFL1P1	CGN
WNT3	PVRIG
LINC00462	LINC00944
LOC102724155	CFP
GPNMB	LOC101928360
SAMD13	ENHO
NT5M	NRXN2
ANO10	EFHC2
MME	LOC102724323
ITGAD	DOCK9-AS2
DPF3	REM2
C1orf198	TC2N
ZG16B	SEMA4C
SOBP	TMIGD2
C17orf96	IL1A
NEIL3	LOC101929587
ATP9A	BEND4
SLC1A4	MIAT
ARHGEF35	ADAMTS17
SCIN	MCF2
PAM	ANXA3
RASAL2-AS1	AATK
IL1R2	PNOC
GDA	ZNF853
XPNPEP2	NKG7
C1orf127	KLF2
HSPG2	TMEM30B
RAC3	SLC4A4
BUB1B	GCSAM
SLC1A3	C12orf79
KCNE1	LPAR3
GMPR	CDC42BPG
LOC102724770	LOC100507747
LINC00346	MIR378I
LOC101929513	BZRAP1
ADAMDEC1	FAM159A
SEPTIN3	IGFBP3
EFCAB4A	ZNF80
GJC1	RP11-456O19.4
C1orf54	SYNPO
KIF15	CXCL1
WDR62	SCML4
LINC01140	FAM65B
LOC101927069	LPAL2
SHCBP1	CLDND2
PDZD9	LIPN
SYT1	ISG20
TSC22D1	NAP1L3
SMIM2-AS1	MCF2L
MMEL1	TMEM26
NUMBL	GALNT3
CHEK1	ARRDC5
RP11-265P11.2	WHAMMP2
ITGAM	COL4A3
RP11-983P16.4	AGRP
SMIM10	MZB1
LRRC8A	CXCL10
FAM127C	ZNF204P
PERP	NGFR
DST	BCAS4
PTK2	CA13
FAM63A	CRISPLD2
MELK	TNFRSF13B
CCNB1	MEIS1
PKD1L3	GPR114
SLC12A8	SELP
AICDA	PTGER2
AURKB	EDNRB
CENPA	INSRR
GNG4	ITGA9
DDIT4L	ACSL6
HIST1H2AC	LOC101927520
DENND5B	CCL2
LOC101928707	DTX3
RAD51	KIAA1377
DUSP19	WNT1
GTSE1	FAM172BP
GXYLT2	IL18RAP
FAT2	FAM177B
GEM	MYO3B
KIFC1	FGF9
NUDT7	PI16
LINC00158	SCARNA17
CSTB	KIT
TMEM255A	HOXC4
CENPM	KRT81
RBFOX2	ZCCHC18
RP5-1024G6.5	KRT23
MYBL2	CD244
CKAP2L	FLJ45825
LOC102723510	GFRA2
TMEM91	PDGFD
RP11-760N9.1	LOC101929241
MFHAS1	FEZ1
MATK	NSG1
NID2	ANKRD31
SPSB1	CD19
CDCA3	PEG10
WNT11	LOC101928558
SCARB1	NFXL1
LOXHD1	LTK
TTC23	TGFBR3
GDF15	CACNG6
AKAP3	HS3ST1
LRRC34	CD160
ACSF2	LOC285638
ARC	DUOX2
KIAA1324	IL2
SPC24	IL5RA
LOC100507403	ANK3
CDKL3	ITGB7
SFXN2	RP11-539L10.2
LRCH1	KIAA2022
CAPN14	KLRD1
ASTN2	PADI4
DOCK6	LOC101927613
CD109	P2RY14
RAB40B	IGSF9B
FAHD2CP	FAM129C
PDGFB	KCNA6
GPR126	TNNT2
ST6GALNAC2	PACSIN1
KIF2C	PROK2
MLF1	LOC101927777
GFOD1	FCRL3
COLEC12	C1orf186
FANCE	DLL4
LINC00035	DTHD1
MAP1LC3A	TSPAN18
CCNE1	DNER
ELOVL7	IFNG-AS1
LOC100507195	BANK1
CTH	UGT8
HGD	MEFV
HK3	ANGPT2
COX5B	NKD1
TNFAIP8L3	KLRC2
SLC9A7P1	IL9R
PCDH1	GZMH
SLAMF7	MIR650
ABCC6	SYNE2
FAM90A1	MIR4697HG
IQCK	LOC100287175
HTR2B	LOC390937
CDKN2B	LINC00189
PCGF2	GFAP
MT1G	KLRF1
PTPLA	LOC101929447
LRP3	RP11-18H21.1
AC007246.3	IL4
OSCP1	SMKR1
ZNF385A	S1PR1
TNKS1BP1	LOC102724766
GRM1	PLEKHG1
GTF2IRD1	PAWR
RP11-274B18.2	IL7R
LOC101929143	ANKRD22
DNALI1	TFPI2
C5	CD300E
TSPAN13	PDZD4
SPN	B3GAT1
LRRC8B	LYVE1
SPECC1	GZMK
SEMA7A	ZNF793
MYRF	FCER2
FAM111B	GTSCR1
PPP5D1	RAB44
OTOA	LOC102724420
LOC653786	ASGR2
SARDH	SAMD3
RP11-314C16.1	EYA4
AK8	LOC101928370
C14orf1	HIC1
TGM2	C2orf80
CEP55	GOLGA8M
DDO	TARP
KIAA1217	DPY19L2
DEXI	NUGGC
CDC45	EREG
RNF208	LIPM
LOC100507642	LOC102723946
MSR1	IL8
DBI	RBM11
BHLHE40-AS1	FLT3
TROAP	FCGR3B
NCAPG	TRPV3
STX18-AS1	GPRASP1
RP11-142C4.6	MPP2
TPGS2	SLC4A10
H2AFY2	CLEC4C
FAXDC2	ABCB1
CCNA2	TRO
SEL1L3	MS4A2
CCDC74A	PAX5
SCN1B	GATA2
MTMR1	BEX1
LOC101929667	LOC101929719
PDK2	LOC101927179
DBN1	LOC101929125
DLX4	RETN
PCDH12	BCAS1
LXN	FAM153A
MCM10	OLR1
FGF13	GNAO1
PKMYT1	SCN3A
MOSPD1	PTGDR
YTHDF3-AS1	DNAH17
LOC101059954	EBF4
ZNF415	MS4A1
WARS	PID1
GUCY1B3	B4GALNT4
DTL	CMTM2
CDKN1A	ECRP
PSPH	JAM3
EPHB1	ZNF483
TMEM63C	LOC102723415
ATP6V1H	LOC440461
PIF1	SIGLEC12
CD1A	GCSAML
TRPC2	CCDC65
ARHGAP23	SPIB
ESR1	ARHGEF25
CD4	CEACAM1
TEX41	CNR2
KIAA1161	ANAPC1P1
TRPV4	FLT4
E2F2	RADIL
DEPDC1B	IDO2
MESP1	PLAC8
NMB	CX3CR1
CDK2AP1	LOC101060038
TTC8	FCAMR
P4HA2	CAMK2N1
CDKN2B-AS1	CCR7
C11orf1	KRT1
E2F7	RP11-445H22.3
KANK3	DSG2
UBTD1	GNLY
PAPLN	GPR35
MARCHF3	BLK
ST18	ABCA13
IFNLR1	MSX2P1
KLHDC8B	LOC102723407
B3GNT1	CPA3
FGR	LOC102724618
LDHAL6B	CYP1A1
MYOM2	BX255923.3
LAMB2	CEACAM3
EXO1	FFAR2
CDC20	LINC00861
ITGA6	CEACAM6
NME4	LOC101927854
LRP4	LOC101927157
NRSN2	MMRN1
TLCD2	LAD1
SCAMP5	HID1
OTUD7B	IRGM
E2F1	KRT86
PFN4	LOC101929698
CAB39L	ALPK2
TWSG1	LOC102724797
FKBP9	VSIG1
RAD54L	CACNA1H
PDE8B	LINC00494
LOC102723554	CD8A
MVK	WNT5A
LOC101927002	LOC100505650
KLHL41	FCRL2
DNAJC27-AS1	GGT5
TSPAN3	TBC1D27
GRIP2	PDK4
SLC22A1	LRRN1
PINK1	FCER1A
SYPL2	PCOLCE2
CYSTM1	FAM160A1
EPB41L2	IL17F
ARHGEF34P	AUTS2
BIVM	DNAH17-AS1
RGS1	NCR1
KIF3C	LRRC31
SKA3	TKTL1
SEPTIN11	LINGO3
C1S	FOXD4L1
LAG3	CNTNAP2
IDH1-AS1	CCR3
ZNF667-AS1	GYLTL1B
ANKRD29	C4orf50
GRPR	CD8B
MLLT11	MRVI1
ANXA9	IGJ
KIAA1614	LOC101927745
LARGE	LOC102723540
PTPN21	CCR2
TUBA8	KCNJ15
CEP70	ZNF683
MFSD12	GP5
C19orf26	FCRL4
DYRK3	LOC101927522
VAT1	WNT10B
LSR	ATP1A3
SLC4A8	SIGLEC6
KIF14	LOC400685
CD9	DACH1
MCU	LOC643802
EMP2	STEAP4
POLQ	KIAA0125
ARHGEF5	APBA2
PPFIBP1	F2RL1
RAI14	LINC00565
PER3	RAB27B
DHRS4L1	WDR86
RAC2	IL3RA
TSPAN15	LOC101927634
ANKRD6	CCL24
PPAP2A	EOMES
PIPOX	ACKR3
TMCC2	PTGER3
MNS1	LINC00599
SLC38A6	KLRC3
GGT1	SPINK1
KIF23	ENPP5
CDT1	CR2
CTSF	KIR2DS4
ENTPD1	HAS1
OIP5	KLRC4
CA11	KIR3DL1
GCLC	ZDHHC11B
CPM	ADAMTS7P1
FNIP2	CLEC10A
TIAM2	FRMPD3
HHLA3	KIR2DL4
CHPF	FSIP1
FTCDNL1	LOC102724231
CDCA5	IGLL5
CYB5A	NOG
SPTAN1	KIR2DL3
C9orf43	C6orf25
GINS2	HRASLS5
PON2	C12orf42
PLCL1	TAL1
REEP2	SPON1
MAGED1	IL1RL1
CAV1	C3orf80
AUNIP	NXPH4
ITGAX	LOC101928130
FAM83H	DPPA4
DPYSL2	IL3
CDR2L	TNFRSF17
MICAL3	ELOVL4
CLEC12B	TCL1A
LCA5L	SGCD
ANKS6	WNT7A
BUB1	ADAM23
LOC101928317	NOS1
NCS1	FAM178B
PBK	SORL1
STK4-AS1	GAPT
GPR141	DKK3
TSPAN33	LOC100130520
NR2F6	FGFR2
TP63	S1PR5
NRIP3	LGR6
GNA11	LOC101929547
WDR31	MSRB3
LOC100505564	KIR2DL1
HOMER1	LRFN2
RP11-317J10.2	FGFBP2
MMAB	LOC102723545
LOC101927245	SLC12A3
ACE	CA8
KIF11	CDH6
LGALS3BP	SERPINB10
PVRL4	WDR86-AS1
TNFSF14	LDB2
LOC102724362	SEMA5B
PRDX2	SDK2
P2RX7	CXXC4
CLGN	KCNH2
HLA-DOA	GREM2
TOB1	LOC101927121
SERPINE2	NCCRP1
FMNL2	KLRC4-KLRK1
TEX2	AKAP12
IFI27L1	LOC100505585
PAQR5	SIAH3
HSD17B6	AACSP1
C3orf18	ZNF608
LNP1	RGMA
CD59	KRT73
LOC102723422	C17orf66
LOC101928434	PGLYRP1
CLDN12	LCN10
GNG10	GATA1
PGM1	PLXNA4
PTTG1	KRT5
RFPL1S	TRIM51EP
HSD3B7	KIF19
KIF24	ADAMTS1
CDKN3	ENPP3
IDI2-AS1	CDHR3
BDH1	CACNA1I
TIMP2	LOC101929866
LOC102724296	ST6GALNAC1
CCDC34	MEOX1
SNRK-AS1	NTN4
FDXR	C19orf59
FRMD4A	CD177
SNX10	LCN2
ANXA2P3	CRISP3
CENPE	HDC
RAB11FIP5	RNF157-AS1
PTK7	S100A12
ANKRD24	KLHL14
MPC1	HP
SEMA3A	CEACAM8
TTK	VCAN
RASSF8	FCRL1
FADS1	LINGO2
CALM3	LOC102724543
SEPTIN4	FAT4
LRRC6	SH2D1B
LOC100996549	C14orf132
LOC101928806	COL6A5
USP30-AS1	XCR1
NDUFB9	EPHA4
CEP112	DEFA3
TREM2	CRLF2
DCBLD2	LTF
ITGB5	LINC00925
MPND	HPCAL4
KLF8	TRPM6
MYO1E	CCNJL
ME3	MS4A3
NDFIP2	KRT72
EFCAB6	SLPI
MIPEP	CLC
TTC7B	NRG1
LZTS2	HBA1
PLEKHF1	SERPINB2
GJD3	OLFM4
RP11-63P12.6	HBA2
APOO	PI3
HCN2	HBB
GRASP	GPR97
LOC101928767	THBS1
TXNRD3
MANSC1
CCNE2
PODXL
PLB1
HSD17B14
PLBD1
TRPV2
PLEK2
MFSD7
LOC100289495
LRRC37A3
CHCHD10
CENPP
FAM92A1
RHOF
EHHADH
SNTB1
SLC26A11
ZMYND12
RGS12
RNF32
NEFH
SETD7
ITPKB
SLC16A1
EOGT
CENPF
LOC100130093
PPARGC1B
ISYNA1
FRMD4B
DAG1
RDH10
CAPS2
NDC80
SQLE
DBP
TMEM140
SLC17A5
HAGHL
SLC24A4
TMEM97
LOC102724571
RBM43
MTHFD1
PRCP
TUBA1A
KCTD9
NUDT17
RWDD2A
MAD2L1
METTL21B
C1orf233
STRADB
MGST2
B4GALT2
NUDT6
TSPAN17
LOC101926931
LOC102724164
ACSS2
HAVCR1
ORC6
GBE1
CLEC1A
L3MBTL4
ESCO2
HVCN1
MTHFS
GPR125
SLC2A1
DNAJA4
CIT
SH3BP5
C17orf53
PAQR8
GCSH
FAM211A
SOX4
ZNF229
PSEN2
LDHB
LOC115110
BRIP1
SMPD1
EGFL7
NAGPA-AS1
LOC101928489
ARMC9
GOLM1
ALAS1
RAB23
TMEM231
TCN2
PTK6
PDE6G
OPHN1
EIF1B-AS1
METTL7A
CFD
PEBP1
CXorf57
AGRN
BOLA3
LOC100133445
RASSF4
AK3
TMEM104
NENF
OAZ3
IARS
BCL2A1
C14orf142
SPATA7
GATM
LOC81691
MORN4
PRC1
PGM2L1
TRIP13
LMO4
CCDC40
TNFRSF18
LOC100506022
ASF1B
PRDX4
SLC48A1
CCDC176
LSS
GSN-AS1
PPAPDC3
CDC25A
ANKRD9
HSD17B12
CARD14
PCDHGA10
MEGF8
TBC1D16
CTSB
WBP5
LOC100128361
NNT
QPCT
TMED3
RP5-1103G7.4
STEAP3
SRD5A1
HIST1H1C
RIMBP3
BOLA3-AS1
HYAL2
FAM89B
ECE1
GPR155
PRKACB
NUMB
PRICKLE4
CCDC121
PRRG2
G6PD
NUSAP1
PRG2
MDH1
GAS2L1
MOK
C15orf37
NEDD9
C11orf63
GSN
SORBS3
C9orf9
RIMS3
FASN
ARMCX1
MMP9
TNFRSF10D
PCK2
PLEKHH3
SC5D
VWA5A
BMP1
NDRG1
AGPAT9
TMEM144
SPAG5
CENPI
PCCB
ACO2
ACADM
RP9P
KIAA0930
GOT1
PLD1
NACC2
GUSB
SGOL1
RPP25
BCAP31
SPR
SCPEP1
TP53I3
MRAS
ABHD4
OPRL1
SLC6A8
AURKA
FAM162A
HIST1H4H
SLC39A13
GNS
AFMID
ARHGEF17
ACYP2
RP11-85F14.5
PMFBP1
ST7
ANGEL1
SPINT1
HIBADH
GNPTAB
STPG1
PLEK
SLC2A9
CLDN7
GINS1
POLR3G
CYP4V2
EPAS1
EPS8
C19orf71
LILRB4
CTSS
METRN
TK2
RMDN2
OPTN
ST6GALNAC4
LOC100506730
SREBF2
RRAGD
IDI1
SIL1
AKIP1
HES6
ST3GAL4
PKIA
TUBB2A
BHLHE40
ACADSB
TM7SF3
SNAI3-AS1
NDUFB5
PTPMT1
CDK5
ATP6V1D
TMCO3
C3orf33
TNFRSF12A
THRA
GABARAPL2
MARCHF2
PRADC1
RWDD2B
ATP6V1A
IFITM10
NABP1
FAM109A
VKORC1L1
SMIM14
BCAR3
PTPLAD1
CLIC2
VWA8
TP53INP2
CCDC6
DECR1
PHYH
PRDX6
MVD
NLRX1
LOC158960
SPRY1
TM6SF1
TYRO3
PTMS
PUS10
OXR1
ECHS1
RRAS
PPT1
UNG
PHLPP1
NFAM1
ISOC2
INTU
MRS2
C12orf5
PRR11
ASAP1
ATP6AP1
HEXIM2
GRK4
HMGCL
ITGB2
ACP5
DIRC2
ENTPD7
RAD54B
COPRS
FAM114A1
ZNF471
HSD11B1L
LINC01160
CISD1
C2orf74
CDK6
CD84
MAP3K6
BCL2L1
ACAT1
FIG4
SLC17A9
SLC25A43
TP53TG1
SLC9A7
TFPI
ANXA2
POMGNT2
ACAA1
PECR
HMGN5
PWWP2B
ALPK1
PLD3
SLC25A29
ECI1
UQCRC2
CLIC4
C9orf16
SGPP1
MPG
RNLS
GALNS
FTH1
HIBCH
ATP5A1
KATNAL1
COQ9
TMEM251
PRRG1
AMFR
SH3BGRL
MGST3
ZNF589
NIPAL3
TMEM120B
MOAP1
DNAJC1
CD27-AS1
PLCB2
SMAD1
PLA2G12A
TRIM16
RBM38
ZMAT3
VSIG10
TFDP2
OSBPL1A
F8
PLA2G15
TRAK2
LYPLAL1
DNAJB4
BTRC
NDUFS3
HMG20B
NDUFAF6
VGLL4
FAM69A
ANXA2P2
ATP6AP2
SUMF1
SDHA
ATP5G3
GCSHP3
ZBED5-AS1
KPNA2
EFCAB11
C19orf38
OSBPL9
MID1IP1
ALDH3A2
TCEB1
SEPHS2
RCAN1
SEPN1
C6orf57
HAVCR2
MIEF2
ZHX3
C16orf45
BRMS1L
HMGCS1
ZBTB47
DTWD2
CBLB
NMNAT1
GLA
C14orf159
DHRS7
PGAM1
VEGFB
SFXN4
LINC00467
OSCAR
LITAF
SPATS2
NCK1
GNAS
TEX264
SLC39A11
AKR7A2
MRPL37
STS
RRM2B
PCBD1
LINC00888
INF2
MAST2
TRMT5
DCAF6
FDFT1
ZDHHC9
OAT
SLC46A3
NEU1
ANXA11
NDUFAF5
CAPG
IVD
ATG9A
ATPAF2
LONP1
AIFM1
PLCXD1
DLST
PPP1R37
CPT2
FDPS
ANAPC7
NUDT19
CYB5D2
AMZ2
RETSAT
PBDC1
MAP1LC3B
CASP6
CDIPT
HAGH
STX18
EXD2
CCPG1
SCOC
BRE
RNF170
FH
